# Supplementary material for: Genetic Code Expanded T Cell for Controllable Immunotherapy
Source: Adv Sci (Weinh). 2026 May 4;13(41):e75501. doi: 10.1002/advs.75501 (PMC13335618; doi:10.1002/advs.75501)
Supplement: Supplementary file 2 — Supporting File 2: advs75501‐sup‐0002‐Data.zip. [file ADVS-13-e75501-s002.zip]

Archive with 2 entries (1 files):
- advs75501-sup-0002-Data/
- advs75501-sup-0002-Data/Supplementary Table S1.xlsx
