# Supplementary material for: Genetic Code Expanded T Cell for Controllable Immunotherapy
Source: Adv Sci (Weinh). 2026 May 4;13(41):e75501. doi: 10.1002/advs.75501 (PMC13335618; doi:10.1002/advs.75501)
Supplement: Supplementary file 2 — Supporting File 2: advs75501‐sup‐0002‐Data.zip. [file ADVS-13-e75501-s002.zip › advs75501-sup-0002-Data/Supplementary Table S1.xlsx]

## Sheet: Fig.3c
Figure	Sample Size (n)	Normality & Variance Checks	Statistical Test	Post-hoc Correction
Fig. 3c	n=3 per group	Normality assumed (n=3); Brown-Forsythe test (p = 0.1477)	Ordinary one-way ANOVA	Tukey's test
Tukey's multiple comparisons test	Mean Diff.	95.00% CI of diff.	Significant?	Summary	Adjusted P Value
0 vs. 50	-2359	-4892 to 174.6	No	ns	0.0795
0 vs. 100	-5931	-8465 to -3398	Yes	****	<0.0001
0 vs. 200	-12712	-15246 to -10179	Yes	****	<0.0001
0 vs. 400	-26812	-29345 to -24278	Yes	****	<0.0001
0 vs. 600	-32606	-35139 to -30072	Yes	****	<0.0001
0 vs. 800	-32736	-35269 to -30202	Yes	****	<0.0001
0 vs. 1000	-30745	-33278 to -28211	Yes	****	<0.0001
0 vs. 2000	-29911	-32444 to -27378	Yes	****	<0.0001
50 vs. 100	-3573	-6106 to -1039	Yes	**	0.0026
50 vs. 200	-10353	-12887 to -7820	Yes	****	<0.0001
50 vs. 400	-24453	-26986 to -21919	Yes	****	<0.0001
50 vs. 600	-30247	-32780 to -27713	Yes	****	<0.0001
50 vs. 800	-30377	-32910 to -27843	Yes	****	<0.0001
50 vs. 1000	-28386	-30919 to -25853	Yes	****	<0.0001
50 vs. 2000	-27552	-30086 to -25019	Yes	****	<0.0001
100 vs. 200	-6781	-9314 to -4247	Yes	****	<0.0001
100 vs. 400	-20880	-23414 to -18347	Yes	****	<0.0001
100 vs. 600	-26674	-29208 to -24141	Yes	****	<0.0001
100 vs. 800	-26804	-29338 to -24271	Yes	****	<0.0001
100 vs. 1000	-24813	-27347 to -22280	Yes	****	<0.0001
100 vs. 2000	-23980	-26513 to -21446	Yes	****	<0.0001
200 vs. 400	-14099	-16633 to -11566	Yes	****	<0.0001
200 vs. 600	-19893	-22427 to -17360	Yes	****	<0.0001
200 vs. 800	-20024	-22557 to -17490	Yes	****	<0.0001
200 vs. 1000	-18033	-20566 to -15499	Yes	****	<0.0001
200 vs. 2000	-17199	-19732 to -14665	Yes	****	<0.0001
400 vs. 600	-5794	-8327 to -3261	Yes	****	<0.0001
400 vs. 800	-5924	-8458 to -3391	Yes	****	<0.0001
400 vs. 1000	-3933	-6467 to -1400	Yes	***	0.0009
400 vs. 2000	-3099	-5633 to -566.0	Yes	*	0.0103
600 vs. 800	-130.1	-2664 to 2403	No	ns	>0.9999
600 vs. 1000	1861	-672.6 to 4394	No	ns	0.2627
600 vs. 2000	2695	161.3 to 5228	Yes	*	0.0322
800 vs. 1000	1991	-542.5 to 4524	No	ns	0.1968
800 vs. 2000	2825	291.4 to 5358	Yes	*	0.0224
1000 vs. 2000	833.9	-1700 to 3367	No	ns	0.9567

## Sheet: Fig. 3d
Figure	Sample Size (n)	Normality & Variance Checks	Statistical Test	Post-hoc Correction
Fig. 3d	n=3 per group	Normality assumed (n=3); Brown-Forsythe test (p = 0.6879)	Ordinary one-way ANOVA	Tukey's test
Tukey's multiple comparisons test	Mean Diff.	95.00% CI of diff.	Significant?	Summary	Adjusted P Value
0 vs. 1	-461.4	-619.6 to -303.1	Yes	****	<0.0001
0 vs. 5	-555.2	-713.4 to -396.9	Yes	****	<0.0001
0 vs. 30	-739.9	-898.2 to -581.7	Yes	****	<0.0001
0 vs. 60	-1214	-1372 to -1056	Yes	****	<0.0001
0 vs. 180	-1733	-1892 to -1575	Yes	****	<0.0001
1 vs. 5	-93.8	-252.1 to 64.45	No	ns	0.4
1 vs. 30	-278.6	-436.8 to -120.3	Yes	***	0.0008
1 vs. 60	-752.6	-910.8 to -594.3	Yes	****	<0.0001
1 vs. 180	-1272	-1430 to -1114	Yes	****	<0.0001
5 vs. 30	-184.8	-343.0 to -26.51	Yes	*	0.0194
5 vs. 60	-658.8	-817.0 to -500.5	Yes	****	<0.0001
5 vs. 180	-1178	-1336 to -1020	Yes	****	<0.0001
30 vs. 60	-474	-632.3 to -315.7	Yes	****	<0.0001
30 vs. 180	-993.4	-1152 to -835.1	Yes	****	<0.0001
60 vs. 180	-519.4	-677.6 to -361.1	Yes	****	<0.0001

## Sheet: Fig. 3e
Figure	Sample Size (n)	Normality & Variance Checks	Statistical Test	Post-hoc Correction
Fig. 3e	n=3 per group	Normality assumed (n=3); Brown-Forsythe test (p = 0.2706)	Ordinary one-way ANOVA	Tukey's test
Tukey's multiple comparisons test	Mean Diff.	95.00% CI of diff.	Significant?	Summary	Adjusted P Value
0 vs. 1	-140.4	-439.7 to 159.0	No	ns	0.7312
0 vs. 2	-156.6	-456.0 to 142.8	No	ns	0.6222
0 vs. 4	-1443	-1742 to -1144	Yes	****	<0.0001
0 vs. 8	-5986	-6285 to -5687	Yes	****	<0.0001
0 vs. 12	-13259	-13559 to -12960	Yes	****	<0.0001
0 vs. 16	-25039	-25339 to -24740	Yes	****	<0.0001
0 vs. 20	-35952	-36251 to -35652	Yes	****	<0.0001
1 vs. 2	-16.23	-315.6 to 283.1	No	ns	>0.9999
1 vs. 4	-1303	-1602 to -1003	Yes	****	<0.0001
1 vs. 8	-5846	-6145 to -5546	Yes	****	<0.0001
1 vs. 12	-13119	-13418 to -12820	Yes	****	<0.0001
1 vs. 16	-24899	-25198 to -24599	Yes	****	<0.0001
1 vs. 20	-35811	-36111 to -35512	Yes	****	<0.0001
2 vs. 4	-1286	-1586 to -986.9	Yes	****	<0.0001
2 vs. 8	-5829	-6129 to -5530	Yes	****	<0.0001
2 vs. 12	-13103	-13402 to -12803	Yes	****	<0.0001
2 vs. 16	-24883	-25182 to -24583	Yes	****	<0.0001
2 vs. 20	-35795	-36095 to -35496	Yes	****	<0.0001
4 vs. 8	-4543	-4842 to -4244	Yes	****	<0.0001
4 vs. 12	-11817	-12116 to -11517	Yes	****	<0.0001
4 vs. 16	-23596	-23896 to -23297	Yes	****	<0.0001
4 vs. 20	-34509	-34808 to -34209	Yes	****	<0.0001
8 vs. 12	-7273	-7573 to -6974	Yes	****	<0.0001
8 vs. 16	-19053	-19353 to -18754	Yes	****	<0.0001
8 vs. 20	-29966	-30265 to -29666	Yes	****	<0.0001
12 vs. 16	-11780	-12079 to -11480	Yes	****	<0.0001
12 vs. 20	-22692	-22992 to -22393	Yes	****	<0.0001
16 vs. 20	-10913	-11212 to -10613	Yes	****	<0.0001

## Sheet: Fig. 3g
Figure	Sample Size (n)	Normality & Variance Checks	Statistical Test	Post-hoc Correction
Fig. 3g	n=3 per group	Normality assumed (n=3); Brown-Forsythe test (p = 0.7625)	Ordinary one-way ANOVA	Sidak's Test
Sidak's multiple comparisons test	Mean Diff.	95.00% CI of diff.	Significant?	Summary	Adjusted P Value
0 vs. 1000	2858	-30360 to 36076	No	ns	>0.9999
0 vs. 0	-5981	-39199 to 27237	No	ns	>0.9999
0 vs. 50	-154168	-187385 to -120950	Yes	****	<0.0001
0 vs. 100	-237612	-270830 to -204394	Yes	****	<0.0001
0 vs. 200	-343835	-377053 to -310618	Yes	****	<0.0001
0 vs. 400	-463421	-496639 to -430203	Yes	****	<0.0001
0 vs. 600	-510688	-543906 to -477471	Yes	****	<0.0001
0 vs. 800	-494532	-527750 to -461315	Yes	****	<0.0001
0 vs. 1000	-485881	-519099 to -452663	Yes	****	<0.0001
0 vs. 2000	-495334	-528552 to -462116	Yes	****	<0.0001
1000 vs. 0	-8840	-42058 to 24378	No	ns	>0.9999
1000 vs. 50	-157026	-190244 to -123808	Yes	****	<0.0001
1000 vs. 100	-240471	-273688 to -207253	Yes	****	<0.0001
1000 vs. 200	-346694	-379912 to -313476	Yes	****	<0.0001
1000 vs. 400	-466279	-499497 to -433061	Yes	****	<0.0001
1000 vs. 600	-513547	-546765 to -480329	Yes	****	<0.0001
1000 vs. 800	-497391	-530609 to -464173	Yes	****	<0.0001
1000 vs. 1000	-488739	-521957 to -455521	Yes	****	<0.0001
1000 vs. 2000	-498193	-531410 to -464975	Yes	****	<0.0001
0 vs. 50	-148186	-181404 to -114968	Yes	****	<0.0001
0 vs. 100	-231631	-264849 to -198413	Yes	****	<0.0001
0 vs. 200	-337854	-371072 to -304636	Yes	****	<0.0001
0 vs. 400	-457439	-490657 to -424221	Yes	****	<0.0001
0 vs. 600	-504707	-537925 to -471489	Yes	****	<0.0001
0 vs. 800	-488551	-521769 to -455333	Yes	****	<0.0001
0 vs. 1000	-479900	-513118 to -446682	Yes	****	<0.0001
0 vs. 2000	-489353	-522571 to -456135	Yes	****	<0.0001
50 vs. 100	-83445	-116663 to -50227	Yes	****	<0.0001
50 vs. 200	-189668	-222886 to -156450	Yes	****	<0.0001
50 vs. 400	-309253	-342471 to -276035	Yes	****	<0.0001
50 vs. 600	-356521	-389739 to -323303	Yes	****	<0.0001
50 vs. 800	-340365	-373583 to -307147	Yes	****	<0.0001
50 vs. 1000	-331713	-364931 to -298496	Yes	****	<0.0001
50 vs. 2000	-341167	-374385 to -307949	Yes	****	<0.0001
100 vs. 200	-106223	-139441 to -73005	Yes	****	<0.0001
100 vs. 400	-225809	-259027 to -192591	Yes	****	<0.0001
100 vs. 600	-273076	-306294 to -239858	Yes	****	<0.0001
100 vs. 800	-256920	-290138 to -223702	Yes	****	<0.0001
100 vs. 1000	-248269	-281487 to -215051	Yes	****	<0.0001
100 vs. 2000	-257722	-290940 to -224504	Yes	****	<0.0001
200 vs. 400	-119585	-152803 to -86367	Yes	****	<0.0001
200 vs. 600	-166853	-200071 to -133635	Yes	****	<0.0001
200 vs. 800	-150697	-183915 to -117479	Yes	****	<0.0001
200 vs. 1000	-142046	-175263 to -108828	Yes	****	<0.0001
200 vs. 2000	-151499	-184717 to -118281	Yes	****	<0.0001
400 vs. 600	-47268	-80486 to -14050	Yes	**	0.001
400 vs. 800	-31112	-64330 to 2106	No	ns	0.0881
400 vs. 1000	-22460	-55678 to 10758	No	ns	0.6094
400 vs. 2000	-31913	-65131 to 1305	No	ns	0.0711
600 vs. 800	16156	-17062 to 49374	No	ns	0.9875
600 vs. 1000	24807	-8410 to 58025	No	ns	0.3997
600 vs. 2000	15354	-17864 to 48572	No	ns	0.9948
800 vs. 1000	8651	-24566 to 41869	No	ns	>0.9999
800 vs. 2000	-801.7	-34020 to 32416	No	ns	>0.9999
1000 vs. 2000	-9453	-42671 to 23765	No	ns	>0.9999

## Sheet: Fig. 4c
Figure	Sample Size (n)	Normality & Variance Checks	Statistical Test	Post-hoc Correction
Fig. 4c	n=3 per group	Normality assumed (n=3); Brown-Forsythe test (p = 0.2928)	Ordinary one-way ANOVA	Tukey's test
Tukey's multiple comparisons test	Mean Diff.	95.00% CI of diff.	Significant?	Summary	Adjusted P Value
0 vs. 100	-833.4	-2001 to 334.7	No	ns	0.2535
0 vs. 200	-1146	-2314 to 21.81	No	ns	0.056
0 vs. 400	-1330	-2498 to -162.0	Yes	*	0.0213
0 vs. 600	-1785	-2953 to -616.7	Yes	**	0.0019
0 vs. 800	-2007	-3175 to -838.8	Yes	***	0.0006
0 vs. 1000	-2637	-3805 to -1469	Yes	****	<0.0001
100 vs. 200	-312.9	-1481 to 855.2	No	ns	0.964
100 vs. 400	-496.7	-1665 to 671.4	No	ns	0.7666
100 vs. 600	-951.4	-2119 to 216.7	No	ns	0.1482
100 vs. 800	-1173	-2342 to -5.389	Yes	*	0.0486
100 vs. 1000	-1803	-2971 to -635.2	Yes	**	0.0018
200 vs. 400	-183.8	-1352 to 984.3	No	ns	0.9977
200 vs. 600	-638.5	-1807 to 529.5	No	ns	0.5298
200 vs. 800	-860.6	-2029 to 307.5	No	ns	0.2251
200 vs. 1000	-1490	-2658 to -322.3	Yes	**	0.0091
400 vs. 600	-454.7	-1623 to 713.3	No	ns	0.8278
400 vs. 800	-676.8	-1845 to 491.3	No	ns	0.467
400 vs. 1000	-1307	-2475 to -138.5	Yes	*	0.0241
600 vs. 800	-222.1	-1390 to 946.0	No	ns	0.9935
600 vs. 1000	-851.9	-2020 to 316.2	No	ns	0.2339
800 vs. 1000	-629.8	-1798 to 538.3	No	ns	0.5445

## Sheet: Fig. 4d
Figure	Sample Size (n)	Normality & Variance Checks	Statistical Test	Post-hoc Correction
Fig.4d	n=3 per group	Normality assumed (n=3); Brown-Forsythe test (p = 0.1750)	Ordinary one-way ANOVA	Sidak's Test
Sidak's multiple comparisons test	Mean Diff.	95.00% CI of diff.	Significant?	Summary	Adjusted P Value
Mock vs. WT	0	-8.722 to 8.722	No	ns	>0.9999
Mock vs. GCE-1mM	-3.554	-12.28 to 5.167	No	ns	0.9999
Mock vs. Mock	0.62	-8.102 to 9.342	No	ns	>0.9999
Mock vs. GCE-0μM	1.571	-7.151 to 10.29	No	ns	>0.9999
Mock vs. GCE-100μM	-12.66	-21.38 to -3.939	Yes	***	0.0006
Mock vs. GCE-200μM	-20.51	-29.23 to -11.79	Yes	****	<0.0001
Mock vs. GCE-400μM	-31.06	-39.78 to -22.34	Yes	****	<0.0001
Mock vs. GCE-600μM	-59.77	-68.50 to -51.05	Yes	****	<0.0001
Mock vs. GCE-800μM	-63.79	-72.51 to -55.07	Yes	****	<0.0001
Mock vs. GCE-1mM	-74.06	-82.78 to -65.34	Yes	****	<0.0001
Mock vs. WT	-74.67	-83.39 to -65.95	Yes	****	<0.0001
WT vs. GCE-1mM	-3.554	-12.28 to 5.167	No	ns	0.9999
WT vs. Mock	0.62	-8.102 to 9.342	No	ns	>0.9999
WT vs. GCE-0μM	1.571	-7.151 to 10.29	No	ns	>0.9999
WT vs. GCE-100μM	-12.66	-21.38 to -3.939	Yes	***	0.0006
WT vs. GCE-200μM	-20.51	-29.23 to -11.79	Yes	****	<0.0001
WT vs. GCE-400μM	-31.06	-39.78 to -22.34	Yes	****	<0.0001
WT vs. GCE-600μM	-59.77	-68.50 to -51.05	Yes	****	<0.0001
WT vs. GCE-800μM	-63.79	-72.51 to -55.07	Yes	****	<0.0001
WT vs. GCE-1mM	-74.06	-82.78 to -65.34	Yes	****	<0.0001
WT vs. WT	-74.67	-83.39 to -65.95	Yes	****	<0.0001
GCE-1mM vs. Mock	4.174	-4.547 to 12.90	No	ns	0.9953
GCE-1mM vs. GCE-0μM	5.125	-3.597 to 13.85	No	ns	0.8921
GCE-1mM vs. GCE-100μM	-9.106	-17.83 to -0.3842	Yes	*	0.0329
GCE-1mM vs. GCE-200μM	-16.96	-25.68 to -8.235	Yes	****	<0.0001
GCE-1mM vs. GCE-400μM	-27.5	-36.23 to -18.78	Yes	****	<0.0001
GCE-1mM vs. GCE-600μM	-56.22	-64.94 to -47.50	Yes	****	<0.0001
GCE-1mM vs. GCE-800μM	-60.23	-68.96 to -51.51	Yes	****	<0.0001
GCE-1mM vs. GCE-1mM	-70.51	-79.23 to -61.78	Yes	****	<0.0001
GCE-1mM vs. WT	-71.12	-79.84 to -62.39	Yes	****	<0.0001
Mock vs. GCE-0μM	0.9507	-7.771 to 9.673	No	ns	>0.9999
Mock vs. GCE-100μM	-13.28	-22.00 to -4.559	Yes	***	0.0003
Mock vs. GCE-200μM	-21.13	-29.85 to -12.41	Yes	****	<0.0001
Mock vs. GCE-400μM	-31.68	-40.40 to -22.96	Yes	****	<0.0001
Mock vs. GCE-600μM	-60.39	-69.12 to -51.67	Yes	****	<0.0001
Mock vs. GCE-800μM	-64.41	-73.13 to -55.69	Yes	****	<0.0001
Mock vs. GCE-1mM	-74.68	-83.40 to -65.96	Yes	****	<0.0001
Mock vs. WT	-75.29	-84.01 to -66.57	Yes	****	<0.0001
GCE-0μM vs. GCE-100μM	-14.23	-22.95 to -5.509	Yes	***	0.0001
GCE-0μM vs. GCE-200μM	-22.08	-30.80 to -13.36	Yes	****	<0.0001
GCE-0μM vs. GCE-400μM	-32.63	-41.35 to -23.91	Yes	****	<0.0001
GCE-0μM vs. GCE-600μM	-61.34	-70.07 to -52.62	Yes	****	<0.0001
GCE-0μM vs. GCE-800μM	-65.36	-74.08 to -56.64	Yes	****	<0.0001
GCE-0μM vs. GCE-1mM	-75.63	-84.35 to -66.91	Yes	****	<0.0001
GCE-0μM vs. WT	-76.24	-84.96 to -67.52	Yes	****	<0.0001
GCE-100μM vs. GCE-200μM	-7.851	-16.57 to 0.8712	No	ns	0.1252
GCE-100μM vs. GCE-400μM	-18.4	-27.12 to -9.677	Yes	****	<0.0001
GCE-100μM vs. GCE-600μM	-47.11	-55.83 to -38.39	Yes	****	<0.0001
GCE-100μM vs. GCE-800μM	-51.13	-59.85 to -42.41	Yes	****	<0.0001
GCE-100μM vs. GCE-1mM	-61.4	-70.12 to -52.68	Yes	****	<0.0001
GCE-100μM vs. WT	-62.01	-70.73 to -53.29	Yes	****	<0.0001
GCE-200μM vs. GCE-400μM	-10.55	-19.27 to -1.826	Yes	**	0.0066
GCE-200μM vs. GCE-600μM	-39.26	-47.98 to -30.54	Yes	****	<0.0001
GCE-200μM vs. GCE-800μM	-43.28	-52.00 to -34.56	Yes	****	<0.0001
GCE-200μM vs. GCE-1mM	-53.55	-62.27 to -44.83	Yes	****	<0.0001
GCE-200μM vs. WT	-54.16	-62.88 to -45.44	Yes	****	<0.0001
GCE-400μM vs. GCE-600μM	-28.71	-37.44 to -19.99	Yes	****	<0.0001
GCE-400μM vs. GCE-800μM	-32.73	-41.45 to -24.01	Yes	****	<0.0001
GCE-400μM vs. GCE-1mM	-43	-51.72 to -34.28	Yes	****	<0.0001
GCE-400μM vs. WT	-43.61	-52.33 to -34.89	Yes	****	<0.0001
GCE-600μM vs. GCE-800μM	-4.015	-12.74 to 4.707	No	ns	0.9979
GCE-600μM vs. GCE-1mM	-14.29	-23.01 to -5.565	Yes	***	0.0001
GCE-600μM vs. WT	-14.9	-23.62 to -6.175	Yes	****	<0.0001
GCE-800μM vs. GCE-1mM	-10.27	-18.99 to -1.550	Yes	**	0.009
GCE-800μM vs. WT	-10.88	-19.60 to -2.160	Yes	**	0.0046
GCE-1mM vs. WT	-0.6106	-9.333 to 8.111	No	ns	>0.9999

## Sheet: Fig. 4e
Figure	Sample Size (n)	Normality & Variance Checks	Statistical Test	Post-hoc Correction
Fig.4e	n=3 per group	Normality assumed (n=3); Brown-Forsythe test (p = 0.3767)	Ordinary one-way ANOVA	Sidak's Test
Sidak's multiple comparisons test	Mean Diff.	95.00% CI of diff.	Significant?	Summary	Adjusted P Value
Mock vs. WT	-21.99	-807.9 to 763.9	No	ns	>0.9999
Mock vs. GCE-1mM	-70.1	-856.0 to 715.8	No	ns	>0.9999
Mock vs. Mock	-112.3	-898.1 to 673.6	No	ns	>0.9999
Mock vs. GCE-0μM	66.66	-719.2 to 852.5	No	ns	>0.9999
Mock vs. GCE-100μM	-818.5	-1604 to -32.66	Yes	*	0.0337
Mock vs. GCE-200μM	-1637	-2422 to -850.7	Yes	****	<0.0001
Mock vs. GCE-400μM	-2600	-3386 to -1814	Yes	****	<0.0001
Mock vs. GCE-600μM	-4742	-5528 to -3956	Yes	****	<0.0001
Mock vs. GCE-800μM	-4795	-5581 to -4009	Yes	****	<0.0001
Mock vs. GCE-1mM	-5505	-6291 to -4719	Yes	****	<0.0001
Mock vs. WT	-6320	-7106 to -5534	Yes	****	<0.0001
WT vs. GCE-1mM	-48.11	-834.0 to 737.8	No	ns	>0.9999
WT vs. Mock	-90.27	-876.1 to 695.6	No	ns	>0.9999
WT vs. GCE-0μM	88.65	-697.2 to 874.5	No	ns	>0.9999
WT vs. GCE-100μM	-796.5	-1582 to -10.67	Yes	*	0.044
WT vs. GCE-200μM	-1615	-2400 to -828.7	Yes	****	<0.0001
WT vs. GCE-400μM	-2578	-3364 to -1792	Yes	****	<0.0001
WT vs. GCE-600μM	-4720	-5506 to -3934	Yes	****	<0.0001
WT vs. GCE-800μM	-4773	-5559 to -3987	Yes	****	<0.0001
WT vs. GCE-1mM	-5483	-6269 to -4697	Yes	****	<0.0001
WT vs. WT	-6298	-7084 to -5512	Yes	****	<0.0001
GCE-1mM vs. Mock	-42.17	-828.0 to 743.7	No	ns	>0.9999
GCE-1mM vs. GCE-0μM	136.8	-649.1 to 922.6	No	ns	>0.9999
GCE-1mM vs. GCE-100μM	-748.4	-1534 to 37.44	No	ns	0.078
GCE-1mM vs. GCE-200μM	-1566	-2352 to -780.6	Yes	****	<0.0001
GCE-1mM vs. GCE-400μM	-2530	-3316 to -1744	Yes	****	<0.0001
GCE-1mM vs. GCE-600μM	-4672	-5457 to -3886	Yes	****	<0.0001
GCE-1mM vs. GCE-800μM	-4725	-5511 to -3939	Yes	****	<0.0001
GCE-1mM vs. GCE-1mM	-5435	-6221 to -4649	Yes	****	<0.0001
GCE-1mM vs. WT	-6250	-7036 to -5464	Yes	****	<0.0001
Mock vs. GCE-0μM	178.9	-606.9 to 964.8	No	ns	>0.9999
Mock vs. GCE-100μM	-706.3	-1492 to 79.60	No	ns	0.1268
Mock vs. GCE-200μM	-1524	-2310 to -738.4	Yes	****	<0.0001
Mock vs. GCE-400μM	-2488	-3273 to -1702	Yes	****	<0.0001
Mock vs. GCE-600μM	-4629	-5415 to -3844	Yes	****	<0.0001
Mock vs. GCE-800μM	-4683	-5468 to -3897	Yes	****	<0.0001
Mock vs. GCE-1mM	-5393	-6179 to -4607	Yes	****	<0.0001
Mock vs. WT	-6208	-6993 to -5422	Yes	****	<0.0001
GCE-0μM vs. GCE-100μM	-885.2	-1671 to -99.32	Yes	*	0.0149
GCE-0μM vs. GCE-200μM	-1703	-2489 to -917.3	Yes	****	<0.0001
GCE-0μM vs. GCE-400μM	-2666	-3452 to -1881	Yes	****	<0.0001
GCE-0μM vs. GCE-600μM	-4808	-5594 to -4023	Yes	****	<0.0001
GCE-0μM vs. GCE-800μM	-4861	-5647 to -4076	Yes	****	<0.0001
GCE-0μM vs. GCE-1mM	-5572	-6358 to -4786	Yes	****	<0.0001
GCE-0μM vs. WT	-6386	-7172 to -5601	Yes	****	<0.0001
GCE-100μM vs. GCE-200μM	-818	-1604 to -32.15	Yes	*	0.0339
GCE-100μM vs. GCE-400μM	-1781	-2567 to -995.4	Yes	****	<0.0001
GCE-100μM vs. GCE-600μM	-3923	-4709 to -3137	Yes	****	<0.0001
GCE-100μM vs. GCE-800μM	-3976	-4762 to -3190	Yes	****	<0.0001
GCE-100μM vs. GCE-1mM	-4687	-5472 to -3901	Yes	****	<0.0001
GCE-100μM vs. WT	-5501	-6287 to -4715	Yes	****	<0.0001
GCE-200μM vs. GCE-400μM	-963.3	-1749 to -177.4	Yes	**	0.0057
GCE-200μM vs. GCE-600μM	-3105	-3891 to -2319	Yes	****	<0.0001
GCE-200μM vs. GCE-800μM	-3158	-3944 to -2372	Yes	****	<0.0001
GCE-200μM vs. GCE-1mM	-3869	-4654 to -3083	Yes	****	<0.0001
GCE-200μM vs. WT	-4683	-5469 to -3897	Yes	****	<0.0001
GCE-400μM vs. GCE-600μM	-2142	-2928 to -1356	Yes	****	<0.0001
GCE-400μM vs. GCE-800μM	-2195	-2981 to -1409	Yes	****	<0.0001
GCE-400μM vs. GCE-1mM	-2905	-3691 to -2119	Yes	****	<0.0001
GCE-400μM vs. WT	-3720	-4506 to -2934	Yes	****	<0.0001
GCE-600μM vs. GCE-800μM	-53.11	-839.0 to 732.8	No	ns	>0.9999
GCE-600μM vs. GCE-1mM	-763.4	-1549 to 22.44	No	ns	0.0653
GCE-600μM vs. WT	-1578	-2364 to -792.2	Yes	****	<0.0001
GCE-800μM vs. GCE-1mM	-710.3	-1496 to 75.55	No	ns	0.1211
GCE-800μM vs. WT	-1525	-2311 to -739.1	Yes	****	<0.0001
GCE-1mM vs. WT	-814.7	-1601 to -28.80	Yes	*	0.0353

## Sheet: Fig. 4f
Figure	Sample Size (n)	Normality & Variance Checks	Statistical Test	Post-hoc Correction
Fig.4f	n=3 per group	Normality assumed (n=3); Brown-Forsythe test (p = 0.9132)	Ordinary one-way ANOVA	Sidak's Test
Sidak's multiple comparisons test	Mean Diff.	95.00% CI of diff.	Significant?	Summary	Adjusted P Value
Mock vs. WT	45.61	28.27 to 62.95	Yes	****	<0.0001
Mock vs. GCE-1mM	20.59	3.253 to 37.94	Yes	**	0.0082
Mock vs. Mock	51.72	34.38 to 69.06	Yes	****	<0.0001
Mock vs. GCE-0μM	48.95	31.61 to 66.29	Yes	****	<0.0001
Mock vs. GCE-100μM	-11.54	-28.88 to 5.806	No	ns	0.6828
Mock vs. GCE-200μM	-76.63	-93.97 to -59.29	Yes	****	<0.0001
Mock vs. GCE-400μM	-141	-158.4 to -123.7	Yes	****	<0.0001
Mock vs. GCE-600μM	-185.7	-203.1 to -168.4	Yes	****	<0.0001
Mock vs. GCE-800μM	-213.8	-231.1 to -196.4	Yes	****	<0.0001
Mock vs. GCE-1mM	-236.8	-254.1 to -219.4	Yes	****	<0.0001
Mock vs. WT	-316.4	-333.7 to -299.0	Yes	****	<0.0001
WT vs. GCE-1mM	-25.02	-42.36 to -7.677	Yes	***	0.0007
WT vs. Mock	6.106	-11.24 to 23.45	No	ns	>0.9999
WT vs. GCE-0μM	3.338	-14.00 to 20.68	No	ns	>0.9999
WT vs. GCE-100μM	-57.15	-74.49 to -39.81	Yes	****	<0.0001
WT vs. GCE-200μM	-122.2	-139.6 to -104.9	Yes	****	<0.0001
WT vs. GCE-400μM	-186.7	-204.0 to -169.3	Yes	****	<0.0001
WT vs. GCE-600μM	-231.3	-248.7 to -214.0	Yes	****	<0.0001
WT vs. GCE-800μM	-259.4	-276.7 to -242.1	Yes	****	<0.0001
WT vs. GCE-1mM	-282.4	-299.7 to -265.1	Yes	****	<0.0001
WT vs. WT	-362	-379.3 to -344.6	Yes	****	<0.0001
GCE-1mM vs. Mock	31.13	13.78 to 48.47	Yes	****	<0.0001
GCE-1mM vs. GCE-0μM	28.36	11.02 to 45.70	Yes	***	0.0001
GCE-1mM vs. GCE-100μM	-32.13	-49.47 to -14.79	Yes	****	<0.0001
GCE-1mM vs. GCE-200μM	-97.22	-114.6 to -79.88	Yes	****	<0.0001
GCE-1mM vs. GCE-400μM	-161.6	-179.0 to -144.3	Yes	****	<0.0001
GCE-1mM vs. GCE-600μM	-206.3	-223.7 to -189.0	Yes	****	<0.0001
GCE-1mM vs. GCE-800μM	-234.4	-251.7 to -217.0	Yes	****	<0.0001
GCE-1mM vs. GCE-1mM	-257.4	-274.7 to -240.0	Yes	****	<0.0001
GCE-1mM vs. WT	-337	-354.3 to -319.6	Yes	****	<0.0001
Mock vs. GCE-0μM	-2.768	-20.11 to 14.57	No	ns	>0.9999
Mock vs. GCE-100μM	-63.26	-80.60 to -45.91	Yes	****	<0.0001
Mock vs. GCE-200μM	-128.3	-145.7 to -111.0	Yes	****	<0.0001
Mock vs. GCE-400μM	-192.8	-210.1 to -175.4	Yes	****	<0.0001
Mock vs. GCE-600μM	-237.4	-254.8 to -220.1	Yes	****	<0.0001
Mock vs. GCE-800μM	-265.5	-282.8 to -248.2	Yes	****	<0.0001
Mock vs. GCE-1mM	-288.5	-305.9 to -271.2	Yes	****	<0.0001
Mock vs. WT	-368.1	-385.4 to -350.7	Yes	****	<0.0001
GCE-0μM vs. GCE-100μM	-60.49	-77.83 to -43.15	Yes	****	<0.0001
GCE-0μM vs. GCE-200μM	-125.6	-142.9 to -108.2	Yes	****	<0.0001
GCE-0μM vs. GCE-400μM	-190	-207.3 to -172.6	Yes	****	<0.0001
GCE-0μM vs. GCE-600μM	-234.7	-252.0 to -217.3	Yes	****	<0.0001
GCE-0μM vs. GCE-800μM	-262.7	-280.1 to -245.4	Yes	****	<0.0001
GCE-0μM vs. GCE-1mM	-285.7	-303.1 to -268.4	Yes	****	<0.0001
GCE-0μM vs. WT	-365.3	-382.6 to -348.0	Yes	****	<0.0001
GCE-100μM vs. GCE-200μM	-65.09	-82.43 to -47.75	Yes	****	<0.0001
GCE-100μM vs. GCE-400μM	-129.5	-146.8 to -112.2	Yes	****	<0.0001
GCE-100μM vs. GCE-600μM	-174.2	-191.5 to -156.8	Yes	****	<0.0001
GCE-100μM vs. GCE-800μM	-202.2	-219.6 to -184.9	Yes	****	<0.0001
GCE-100μM vs. GCE-1mM	-225.3	-242.6 to -207.9	Yes	****	<0.0001
GCE-100μM vs. WT	-304.8	-322.2 to -287.5	Yes	****	<0.0001
GCE-200μM vs. GCE-400μM	-64.41	-81.75 to -47.07	Yes	****	<0.0001
GCE-200μM vs. GCE-600μM	-109.1	-126.4 to -91.76	Yes	****	<0.0001
GCE-200μM vs. GCE-800μM	-137.2	-154.5 to -119.8	Yes	****	<0.0001
GCE-200μM vs. GCE-1mM	-160.2	-177.5 to -142.8	Yes	****	<0.0001
GCE-200μM vs. WT	-239.7	-257.1 to -222.4	Yes	****	<0.0001
GCE-400μM vs. GCE-600μM	-44.69	-62.03 to -27.35	Yes	****	<0.0001
GCE-400μM vs. GCE-800μM	-72.75	-90.09 to -55.40	Yes	****	<0.0001
GCE-400μM vs. GCE-1mM	-95.75	-113.1 to -78.41	Yes	****	<0.0001
GCE-400μM vs. WT	-175.3	-192.7 to -158.0	Yes	****	<0.0001
GCE-600μM vs. GCE-800μM	-28.06	-45.40 to -10.72	Yes	***	0.0001
GCE-600μM vs. GCE-1mM	-51.06	-68.40 to -33.72	Yes	****	<0.0001
GCE-600μM vs. WT	-130.6	-148.0 to -113.3	Yes	****	<0.0001
GCE-800μM vs. GCE-1mM	-23	-40.35 to -5.663	Yes	**	0.0021
GCE-800μM vs. WT	-102.6	-119.9 to -85.23	Yes	****	<0.0001
GCE-1mM vs. WT	-79.57	-96.91 to -62.23	Yes	****	<0.0001

## Sheet: Fig. 4g
Figure	Sample Size (n)	Normality & Variance Checks	Statistical Test	Post-hoc Correction
Fig. 4g	n=3 per group	Normality assumed (n=3); Brown-Forsythe test (p = 0.5237)	Ordinary one-way ANOVA	Sidak's Test
Sidak's multiple comparisons test	Mean Diff.	95.00% CI of diff.	Significant?	Summary	Adjusted P Value
Mock vs. GCE-0μM	-4.606	-13.46 to 4.244	No	ns	0.9139
Mock vs. GCE-100μM	-19.12	-27.97 to -10.27	Yes	****	<0.0001
Mock vs. GCE-200μM	-25.94	-34.79 to -17.09	Yes	****	<0.0001
Mock vs. GCE-400μM	-52.91	-61.76 to -44.06	Yes	****	<0.0001
Mock vs. GCE-600μM	-63.42	-72.27 to -54.57	Yes	****	<0.0001
Mock vs. GCE-800μM	-73.44	-82.29 to -64.59	Yes	****	<0.0001
Mock vs. GCE-1mM	-80.94	-89.79 to -72.09	Yes	****	<0.0001
Mock vs. WT	-80.8	-89.65 to -71.95	Yes	****	<0.0001
GCE-0μM vs. GCE-100μM	-14.51	-23.36 to -5.662	Yes	***	0.0003
GCE-0μM vs. GCE-200μM	-21.34	-30.19 to -12.49	Yes	****	<0.0001
GCE-0μM vs. GCE-400μM	-48.3	-57.15 to -39.45	Yes	****	<0.0001
GCE-0μM vs. GCE-600μM	-58.81	-67.66 to -49.96	Yes	****	<0.0001
GCE-0μM vs. GCE-800μM	-68.84	-77.69 to -59.99	Yes	****	<0.0001
GCE-0μM vs. GCE-1mM	-76.33	-85.18 to -67.48	Yes	****	<0.0001
GCE-0μM vs. WT	-76.19	-85.04 to -67.34	Yes	****	<0.0001
GCE-100μM vs. GCE-200μM	-6.826	-15.68 to 2.024	No	ns	0.2907
GCE-100μM vs. GCE-400μM	-33.79	-42.64 to -24.94	Yes	****	<0.0001
GCE-100μM vs. GCE-600μM	-44.3	-53.15 to -35.45	Yes	****	<0.0001
GCE-100μM vs. GCE-800μM	-54.32	-63.17 to -45.47	Yes	****	<0.0001
GCE-100μM vs. GCE-1mM	-61.82	-70.67 to -52.97	Yes	****	<0.0001
GCE-100μM vs. WT	-61.68	-70.53 to -52.83	Yes	****	<0.0001
GCE-200μM vs. GCE-400μM	-26.96	-35.81 to -18.11	Yes	****	<0.0001
GCE-200μM vs. GCE-600μM	-37.47	-46.32 to -28.62	Yes	****	<0.0001
GCE-200μM vs. GCE-800μM	-47.5	-56.35 to -38.65	Yes	****	<0.0001
GCE-200μM vs. GCE-1mM	-54.99	-63.84 to -46.14	Yes	****	<0.0001
GCE-200μM vs. WT	-54.86	-63.71 to -46.01	Yes	****	<0.0001
GCE-400μM vs. GCE-600μM	-10.51	-19.36 to -1.662	Yes	*	0.0106
GCE-400μM vs. GCE-800μM	-20.54	-29.39 to -11.69	Yes	****	<0.0001
GCE-400μM vs. GCE-1mM	-28.03	-36.88 to -19.18	Yes	****	<0.0001
GCE-400μM vs. WT	-27.9	-36.75 to -19.05	Yes	****	<0.0001
GCE-600μM vs. GCE-800μM	-10.02	-18.87 to -1.174	Yes	*	0.0167
GCE-600μM vs. GCE-1mM	-17.52	-26.37 to -8.669	Yes	****	<0.0001
GCE-600μM vs. WT	-17.38	-26.23 to -8.533	Yes	****	<0.0001
GCE-800μM vs. GCE-1mM	-7.495	-16.35 to 1.355	No	ns	0.1683
GCE-800μM vs. WT	-7.359	-16.21 to 1.491	No	ns	0.1888
GCE-1mM vs. WT	0.136	-8.714 to 8.986	No	ns	>0.9999

## Sheet: Fig. 4h
Figure	Sample Size (n)	Normality & Variance Checks	Statistical Test	Post-hoc Correction
Fig. 4h	n=3 per group	Deviates from normality/homoscedasticity (bounded 0-100% data, n=3). Standard ANOVA retained due to robustness of balanced design	Ordinary two-way ANOVA	Tukey's test
Tukey's multiple comparisons test	Mean Diff.	95.00% CI of diff.	Significant?	Summary	Adjusted P Value
10：1
Mock vs. 0μM	0.7512	-3.000 to 4.502	No	ns	0.9495
Mock vs. 1mM	-4.644	-8.395 to -0.8925	Yes	*	0.01
Mock vs. WT	-4.686	-8.437 to -0.9344	Yes	**	0.0093
0μM vs. 1mM	-5.395	-9.146 to -1.644	Yes	**	0.0022
0μM vs. WT	-5.437	-9.188 to -1.686	Yes	**	0.002
1mM vs. WT	-0.04185	-3.793 to 3.709	No	ns	>0.9999
5：1
Mock vs. 0μM	-1.523	-5.275 to 2.228	No	ns	0.6985
Mock vs. 1mM	-18.06	-21.81 to -14.31	Yes	****	<0.0001
Mock vs. WT	-18.33	-22.08 to -14.58	Yes	****	<0.0001
0μM vs. 1mM	-16.53	-20.28 to -12.78	Yes	****	<0.0001
0μM vs. WT	-16.81	-20.56 to -13.06	Yes	****	<0.0001
1mM vs. WT	-0.2733	-4.025 to 3.478	No	ns	0.9973
1：1
Mock vs. 0μM	-4.112	-7.863 to -0.3605	Yes	*	0.0269
Mock vs. 1mM	-67.62	-71.37 to -63.87	Yes	****	<0.0001
Mock vs. WT	-62.21	-65.96 to -58.46	Yes	****	<0.0001
0μM vs. 1mM	-63.51	-67.26 to -59.76	Yes	****	<0.0001
0μM vs. WT	-58.1	-61.85 to -54.35	Yes	****	<0.0001
1mM vs. WT	5.411	1.659 to 9.162	Yes	**	0.0022
1：5
Mock vs. 0μM	3.131	-0.6201 to 6.882	No	ns	0.1307
Mock vs. 1mM	-63.62	-67.37 to -59.87	Yes	****	<0.0001
Mock vs. WT	-68.52	-72.27 to -64.77	Yes	****	<0.0001
0μM vs. 1mM	-66.75	-70.50 to -63.00	Yes	****	<0.0001
0μM vs. WT	-71.65	-75.40 to -67.90	Yes	****	<0.0001
1mM vs. WT	-4.902	-8.654 to -1.151	Yes	**	0.0061
1：10
Mock vs. 0μM	-2.102	-5.853 to 1.649	No	ns	0.4458
Mock vs. 1mM	-61.1	-64.85 to -57.35	Yes	****	<0.0001
Mock vs. WT	-61.11	-64.86 to -57.36	Yes	****	<0.0001
0μM vs. 1mM	-59	-62.75 to -55.25	Yes	****	<0.0001
0μM vs. WT	-59.01	-62.76 to -55.26	Yes	****	<0.0001
1mM vs. WT	-0.01145	-3.763 to 3.740	No	ns	>0.9999

[truncated: 7 more sheets: Fig. 5c, Fig. 5d, Extended Data Fig.5b, Extended Data Fig.6a, Extended Data Fig.6b, Extended Data Fig.7b, Extended Data Fig.7c]
